# Supplementary material for: Secreted Phospholipase A2-IIA Modulates Transdifferentiation of Cardiac Fibroblast through EGFR Transactivation: An Inflammation–Fibrosis Link
Source: Cells. 2020 Feb 8;9(2):396. doi: 10.3390/cells9020396 (PMC7072256; doi:10.3390/cells9020396)
Supplement: Supplementary file 1 [file cells-09-00396-s001.zip]

Archive with 4 entries (4 files):
- R1.- Martin R. et al. Fig S1.eps
- R1.- Martin R. et al. Fig S2.eps
- R1.- Martin R. et al. Fig S3.eps
- R1.- Martin R. et al. Figure S4.eps
